# Supplementary material for: Active Versus Passive Infrared Thermography for Skin Cancer Detection: A Diagnostic Accuracy Study
Source: Cancers (Basel). 2026 Mar 4;18(5):829. doi: 10.3390/cancers18050829 (PMC12985089; doi:10.3390/cancers18050829)
Supplement: Supplementary file 1 [file cancers-18-00829-s001.zip]

Archive with 1 entries (1 files):
- cancers-4155854-supplementary.pdf
